# Supplementary material for: PARP Power: A Structural Perspective on PARP1, PARP2, and PARP3 in DNA Damage Repair and Nucleosome Remodelling
Source: Int J Mol Sci. 2021 May 12;22(10):5112. doi: 10.3390/ijms22105112 (PMC8150716; doi:10.3390/ijms22105112)
Supplement: Supplementary file 1 [file ijms-22-05112-s001.zip]

Archive with 1 entries (1 files):
- ijms-1193536-supplementary.pdf
